# Supplementary material for: Depth dependence of climatic controls on soil microbial community activity and composition
Source: ISME Commun. 2021 Dec 15;1:78. doi: 10.1038/s43705-021-00081-5 (PMC9723684; doi:10.1038/s43705-021-00081-5)
Supplement: Supplementary file 2 — Supplementary Material [file 43705_2021_81_MOESM2_ESM.xlsx]

## Sheet: Sheet1
Gradient	Site	Pit	Horizon			upper depth (cm)	lower depth (cm)
SSCZO	SJER	1	A	SJER P1 R1 0-15	x	0	15
		1	Bw1	SJER P1 R1 15-37	x	15	37
		1	Bw2	SJER P1 R1 37-66	x	37	66
		1	BC	SJER P1 R1 66-85	x	66	85
		1	CB	SJER P1 R1 85-110	x	85	110
		1	C	SJER P1 R1 110-160	x	110	160
		1	Cr1	SJER P1 R1 160-200		160	200
		1	Cr2	SJER P1 R1 200-240		200	240
		1	Cr3	SJER P1 R1 240-270		240	270
		2	A	SJER P2 R1 0-14	x	0	14
		2	Bt1	SJER P2 R1 14-37	x	14	37
		2	Bt2	SJER P2 R1 37-85	x	37	85
		2	Bt3	SJER P2 R1 85-120	x	85	120
		2	BC/Cr	SJER P2 R1 120-145		120	145
		2	Cr	SJER P2 R1 145-179		145	179
		3	A1	SJER P3 R1 0-13	x	0	13
		3	A2	SJER P3 R1 13-43	x	13	43
		3	C	SJER P3 R1 43-85	x	43	85
		3	Cr	SJER P3 R1 85-110	x	85	110
		4	A	SJER P4 R1 0-15	x	0	15
		4	AB	SJER P4 R1 15-40	x	15	40
		4	Bt	SJER P4 R1 40-65	x	40	65
		4	Btq	SJER P4 R1 65-95		65	95
	SPR	1	A1	SPR P1 R1 0-5	x	0	5
		1	A2	SPR P1 R1 5-22	x	5	22
		1	AB	SPR P1 R1 22-43	x	22	43
		1	Bw	SPR P1 R1 43-60		43	60
		1	Bt1	SPR P1 R1 60-108		60	108
		1	Bt2	SPR P1 R1 108-140		108	140
		1	Bt3	SPR P1 R1 140-150		140	150
		1	Cr	SPR P1 R1 150-180		150	180
		1	Cr	SPR P1 R1 284-294		284	294
		2	A1	SPR P2 R1 0-10	x	0	10
		2	A2	SPR P2 R1 10-23	x	10	23
		2	AB	SPR P2 R1 23-45		23	45
		2	Bw	SPR P2 R1 45-90		45	90
		2	BCr	SPR P2 R1 90-140		90	140
		2	Cr	SPR P2 R1 140+		140	150
		3	A1	SPR P4 R1 0-6	x	0	6
		3	A2	SPR P4 R1 6-16	x	6	16
		3	A3	SPR P4 R1 16-28	x	16	28
		3	BA	SPR P4 28-48	x	28	48
		3	Bt1	SPR P4 R1 48-66	x	48	66
		3	Bt2	SPR P4 R1 66-93	x	66	93
		3	Bt3	SPR P4 R1 93-112		93	112
		3	CB	SPR P4 R1 112-150		112	150
		3	CB	SPR P4 R1 150-160		150	160
		3	CB	SPR P4 R1 160-170		160	170
		3	CB	SPR P4 R1 170-180		170	180
		3	CB	SPR P4 R1 180-190		180	190
		3	CB	SPR P4 R1 190-200		190	200
		3	CB	SPR P4 R1 200-210		200	210
		4	A	SPR P5 R1 0-23	x	0	23
		4	AB	SPR P5 R1 23-53	x	23	53
		4	Bw	SPR P5 R1 53-113	x	53	113
		4	Bt1	SPR P5 R1 113-150	x	113	150
		4	Bt2	SPR P5 R1 150-222	x	150	222
		4	BC	SPR P5 R1 222+		222	232
	PROV	1	A	PR P2 R1 0-14		0	14
		1	BA	PR P2 R1 14-26		14	26
		1	B	PR P2 R1 26-57		26	57
		1	B	PR P2 R1 57-104		57	104
		1	BCr	PR P2 R1 104-144		104	144
		1	C	PR P2 R1 144-178		144	178
		1	Cr	PR P2 R1 178+		178	188
		2	A	PR P3 R1 0-11	x	0	11
		2	Bw1	PR P3 R1 11-29	x	11	29
		2	Bw2	PR P3 R1 29-54	x	29	54
		2	C/Cr	PR P3 R1 54-71	x	54	71
		2	Cr	PR P3 R1 71-83+		71	83
		3	A	PR P4 R1 0-17	x	0	17
		3	BA	PR P4 R1 17-34	x	17	34
		3	Bt1	PR P4 R1 34-68	x	34	68
		3	Bt2	PR P4 R1 68-89	x	68	89
		3	Bt3	PR P4 R1 89-116	x	89	116
		3	CB	PR P4 R1 116-150		116	150
		3	C	PR P4 R1 150-182		150	182
		3	Cr	PR P4 R1 182-216+		182	216
		4	A	PR P5 R1 0-14	x	0	14
		4	AB	PR P5 R1 14-34	x	14	34
		4	Bw1	PR P5 R1 34-69	x	34	69
		4	Bw2	PR P5 R1 69-93	x	69	93
		4	C	PR P5 R1 93-158	x	93	158
		4	Cr	PR P5 R1 158+		158	168
	SH	1	A	SH P1 0-6	x	0	6
		1	Bw1	SH P1 6-17	x	6	17
		1	Bw2	SH P1 17-31	x	17	31
		1	Bw3	SH P1 31-54	x	31	54
		1	CB	SH P1 54-93	x	54	93
		1	C	SH P1 93-115+		93	115
		2	A	SH P2 0-9	x	0	9
		2	BA	SH P2 9-19	x	9	19
		2	Bw1	SH P2 19-27	x	19	27
		2	Bw2	SH P2 27-42	x	27	42
		2	Bw3	SH P2 42-72	x	42	72
		2	BC	SH P2 72-87	x	72	87
		2	C	SH P2 87-102	x	87	102
		2	C	SH P2 102-115		102	115
		3	A	SH P3 0-8	x	0	8
		3	AB	SH P3 8-18	x	8	18
		3	Bw 1	SH P3 18-34	x	18	34
		3	Bw2	SH P3 34-43	x	34	43
		3	CB	SH P3 43-70		43	70
		3	C	SH P3 70-86		70	86
		4	A	SH P4 0-7	x	0	7
		4	AB	SH P4 7-19	x	7	19
		4	Bw1	SH P4 19-32	x	19	32
		4	Bw2	SH P4 32-55	x	32	55
		4	Bw3	SH P4 55-64	x	55	64
		4	BCr	SH P4 64-83+	x	64	83
WMET	GR2	1	A1	GR2 S1 0-8	x	0	8
		1	A2	GR2 S1 8-14	x	8	14
		1	BCr	GR2 S1 14-32	x	14	32
		1	Crk	GR2 S1 32-50	x	32	80
		2	A	GR2 S2 0-4	x	0	4
		2	Av1	GR2 S2 4-10	x	4	10
		2	Cr	GR2 S2 10-22	x	10	80
		3	AO	GR2 S3 0-2	x	0	2
		3	A	GR2 S3 2-9	x	2	9
		3	Cr/C	GR2 S3 9-22		9	22
		3	Bk/Crk	GR2 S3 22-50	x	22	80
		4	A	GR2 S4 0-6	x	0	6
		4	BA	GR2 S4 6-16	x	6	16
		4	Bw1	GR2 S4 16-22	x	16	22
		4	Bw2	GR2 S4 22-33	x	22	33
		4	BcK	GR2 S4 33-43	x	33	43
		4	Crk/Bkk	GR2 S4 43-53	x	43	80
	GR3	1	A	GR3 S1 0-6	x	0	6
		1	AB	GR3 S1 6-16	x	6	16
		1	Btk1	GR3 S1 16-27	x	16	27
		1	Btk2	GR3 S1 27-40	x	27	40
		1	Cr	GR3 S1 40+		40	55
		2	A	GR3 S2 0-2	x	0	2
		2	Av	GR3 S2 2-7	x	2	7
		2	AB	GR3 S2 7-10	x	7	10
		2	Btk1	GR3 S2 10-20	x	10	20
		2	Btk2	GR3 S2 20-31	x	20	31
		2	Crt	GR3 S2 31+	x	31	55
		3	Av1	GR3 S3 0-2	x	0	2
		3	Av2	GR3 S3 2-8	x	2	8
		3	Bt1	GR3 S3 8-17	x	8	17
		3	Bt2	GR3 S3 17-27	x	17	27
		3	Btk2	GR3 S3 27-30	x	27	30
		3	Crt	GR3 S3 30-44+	x	30	55
		4	A1	GR3 S4 0-4	x	0	4
		4	A2	GR3 S4 4-10	x	4	10
		4	BA	GR3 S4 10-20	x	10	20
		4	Btk1	GR3 S4 20-27	x	20	27
		4	Btk2	GR3 S4 27-31	x	27	31
		4	Crt	GR3 S4 31+	x	31	55
	GR5	1	A	GR5 S1 0-6	x	0	6
		1	Bt1	GR5 S1 6-20	x	6	20
		1	Bt2	GR5 S1 20-46	x	20	46
		1	C	GR5 S1 46-53+	x	46	53
		2	A	GR5 S2 0-8	x	0	8
		2	Bw1	GR5 S2 8-22	x	8	22
		2	Bw2	GR5 S2 22-35	x	22	45
		3	A	GR5 S3 0-5	x	0	5
		3	Bt1	GR5 S3 5-14	x	5	14
		3	Bt2	GR5 S3 14-24	x	14	24
		3	Cr	GR5 S3 24-43	x	24	45
		4	A	GR5 S4 0-8	x	0	8
		4	Bt1	GR5 S4 8-18	x	8	18
		4	Bt2	GR5 S4 18-25	x	18	25
		4	C	GR5 S4 25-35	x	25	50
	BAR	1	A	BAR 1 0-7	x	0	7
		1	Bw1	BAR 1 7-23	x	7	23
		1	Bw2	BAR 1 23-36	x	23	36
		1	Bjj1	BAR 1 36-60	x	36	60
		1	Bjj2	BAR 1 60-81	x	60	81
		1	Bjj3	BAR 1 81-109+	x	81	152
		2	A1	BAR 2 0-3	x	0	3
		2	A2	BAR 2 3-6	x	3	6
		2	Bw	BAR 2 6-24	x	6	24
		2	Bjj1	BAR 2 24-45	x	24	45
		2	Bjj2	BAR 2 45-64	x	45	64
		2	Bjj3	BAR 2 64-81	x	64	81
		2	Cw1	BAR 2 81-132	x	81	132
		2	Cw2	BAR 2 132-172+		132	172
		3	A1	BAR 3 0-5	x	0	5
		3	A2	BAR 3 5-16	x	5	16
		3	Bw1	BAR 3 16-27	x	16	27
		3	Bw2	BAR 3 27-36	x	27	36
		3	Bjj1	BAR 3 36-52	x	36	52
		3	Bjj2	BAR 3 52-91	x	52	91
		3	Bjj3	BAR 3 91-127	x	91	152
		4	A	BAR 4 0-4	x	0	4
		4	A2	BAR 4 4-11	x	4	11
		4	Bw	BAR 4 11-24	x	11	24
		4	Bjj1	BAR 4 24-41	x	24	41
		4	Bjj2	BAR 4 41-70	x	41	70
		4	Bjj3	BAR 4 70-102+	x	70	152

## Sheet: Sheet2
Gradient	Site	Pit	Horizon	upper depth (cm)	lower depth (cm)
SSCZO	SJER	1	A	0	15
		1	Bw1	15	37
		1	Bw2	37	66
		1	BC	66	85
		1	CB	85	110
		1	C	110	160
		1	Cr1	160	200
		1	Cr2	200	240
		1	Cr3	240	270
		2	A	0	14
		2	Bt1	14	37
		2	Bt2	37	85
		2	Bt3	85	120
		2	BC/Cr	120	145
		2	Cr	145	179
		3	A1	0	13
		3	A2	13	43
		3	C	43	85
		3	Cr	85	110
		4	A	0	15
		4	AB	15	40
		4	Bt	40	65
		4	Btq	65	95
	SPR	1	A1	0	5
		1	A2	5	22
		1	AB	22	43
		1	Bw	43	60
		1	Bt1	60	108
		1	Bt2	108	140
		1	Bt3	140	150
		1	Cr	150	180
		1	Cr	284	294
		2	A1	0	10
		2	A2	10	23
		2	AB	23	45
		2	Bw	45	90
		2	BCr	90	140
		2	Cr	140	150
		3	A1	0	6
		3	A2	6	16
		3	A3	16	28
		3	BA	28	48
		3	Bt1	48	66
		3	Bt2	66	93
		3	Bt3	93	112
		3	CB	112	150
		3	CB	150	160
		3	CB	160	170
		3	CB	170	180
		3	CB	180	190
		3	CB	190	200
		3	CB	200	210
		4	A	0	23
		4	AB	23	53
		4	Bw	53	113
		4	Bt1	113	150
		4	Bt2	150	222
		4	BC	222	232
	PROV	1	A	0	14
		1	BA	14	26
		1	B	26	57
		1	B	57	104
		1	BCr	104	144
		1	C	144	178
		1	Cr	178	188
		2	A	0	11
		2	Bw1	11	29
		2	Bw2	29	54
		2	C/Cr	54	71
		2	Cr	71	83
		3	A	0	17
		3	BA	17	34
		3	Bt1	34	68
		3	Bt2	68	89
		3	Bt3	89	116
		3	CB	116	150
		3	C	150	182
		3	Cr	182	216
		4	A	0	14
		4	AB	14	34
		4	Bw1	34	69
		4	Bw2	69	93
		4	C	93	158
		4	Cr	158	168
	SH	1	A	0	6
		1	Bw1	6	17
		1	Bw2	17	31
		1	Bw3	31	54
		1	CB	54	93
		1	C	93	115
		2	A	0	9
		2	BA	9	19
		2	Bw1	19	27
		2	Bw2	27	42
		2	Bw3	42	72
		2	BC	72	87
		2	C	87	102
		2	C	102	115
		3	A	0	8
		3	AB	8	18
		3	Bw 1	18	34
		3	Bw2	34	43
		3	CB	43	70
		3	C	70	86
		4	A	0	7
		4	AB	7	19
		4	Bw1	19	32
		4	Bw2	32	55
		4	Bw3	55	64
		4	BCr	64	83
WMET	GR2	1	A1	0	8
		1	A2	8	14
		1	BCr	14	32
		1	Crk	32	80
		2	A	0	4
		2	Av1	4	10
		2	Cr	10	80
		3	AO	0	2
		3	A	2	9
		3	Cr/C	9	22
		3	Bk/Crk	22	80
		4	A	0	6
		4	BA	6	16
		4	Bw1	16	22
		4	Bw2	22	33
		4	BcK	33	43
		4	Crk/Bkk	43	80
	GR3	1	A	0	6
		1	AB	6	16
		1	Btk1	16	27
		1	Btk2	27	40
		1	Cr	40	55
		2	A	0	2
		2	Av	2	7
		2	AB	7	10
		2	Btk1	10	20
		2	Btk2	20	31
		2	Crt	31	55
		3	Av1	0	2
		3	Av2	2	8
		3	Bt1	8	17
		3	Bt2	17	27
		3	Btk2	27	30
		3	Crt	30	55
		4	A1	0	4
		4	A2	4	10
		4	BA	10	20
		4	Btk1	20	27
		4	Btk2	27	31
		4	Crt	31	55
	GR5	1	A	0	6
		1	Bt1	6	20
		1	Bt2	20	46
		1	C	46	53
		2	A	0	8
		2	Bw1	8	22
		2	Bw2	22	45
		3	A	0	5
		3	Bt1	5	14
		3	Bt2	14	24
		3	Cr	24	45
		4	A	0	8
		4	Bt1	8	18
		4	Bt2	18	25
		4	C	25	50
	BAR	1	A	0	7
		1	Bw1	7	23
		1	Bw2	23	36
		1	Bjj1	36	60
		1	Bjj2	60	81
		1	Bjj3	81	152
		2	A1	0	3
		2	A2	3	6
		2	Bw	6	24
		2	Bjj1	24	45
		2	Bjj2	45	64
		2	Bjj3	64	81
		2	Cw1	81	132
		2	Cw2	132	172
		3	A1	0	5
		3	A2	5	16
		3	Bw1	16	27
		3	Bw2	27	36
		3	Bjj1	36	52
		3	Bjj2	52	91
		3	Bjj3	91	152
		4	A	0	4
		4	A2	4	11
		4	Bw	11	24
		4	Bjj1	24	41
		4	Bjj2	41	70
		4	Bjj3	70	152
